# Supplementary material for: The influence of music teaching appreciation on the mental health of college students based on multimedia data analysis
Source: PeerJ Comput Sci. 2023 Sep 26;9:e1589. doi: 10.7717/peerj-cs.1589 (PMC10557508; doi:10.7717/peerj-cs.1589)
Supplement: Supplemental Information 1 [file peerj-cs-09-1589-s001.zip]

Archive with 9 entries (9 files):
- Code/main.py
- Code/particle.py
- Code/population.py
- Code/pso.py
- Code/pso_examples.py
- Code/psoCNN.py
- Code/psoCNN_env.yml
- Code/setup.py
- Code/utils.py
