# Supplementary material for: The influence of music teaching appreciation on the mental health of college students based on multimedia data analysis
Source: PeerJ Comput Sci. 2023 Sep 26;9:e1589. doi: 10.7717/peerj-cs.1589 (PMC10557508; doi:10.7717/peerj-cs.1589)
Supplement: Supplemental Information 1 [file peerj-cs-09-1589-s001.zip › Code/population.py]

from particle import Particle

class Population:
    def __init__(self, pop_size, min_layer, max_layer, input_width, input_height, input_channels, conv_prob, pool_prob, fc_prob, max_conv_kernel, max_out_ch, max_fc_neurons, output_dim):
        # Compute maximum number of pooling layers for any given particle
        max_pool_layers = 0
        in_w = input_width

        while in_w > 4:
            max_pool_layers += 1
            in_w = in_w/2

        self.particle = []
        for i in range(pop_size):
            self.particle.append(Particle(min_layer, max_layer, max_pool_layers, input_width, input_height, input_channels, conv_prob, pool_prob, fc_prob, max_conv_kernel, max_out_ch, max_fc_neurons, output_dim))
