# Supplementary material for: The influence of music teaching appreciation on the mental health of college students based on multimedia data analysis
Source: PeerJ Comput Sci. 2023 Sep 26;9:e1589. doi: 10.7717/peerj-cs.1589 (PMC10557508; doi:10.7717/peerj-cs.1589)
Supplement: Supplemental Information 1 [file peerj-cs-09-1589-s001.zip › Code/psoCNN_env.yml]

name: psoCNN
channels:
  - defaults
dependencies:
  - _libgcc_mutex=0.1=main
  - _tflow_select=2.1.0=gpu
  - absl-py=0.11.0=pyhd3eb1b0_1
  - aiohttp=3.6.3=py37h7b6447c_0
  - asn1crypto=1.4.0=py_0
  - astor=0.8.1=py37_0
  - astunparse=1.6.3=py_0
  - async-timeout=3.0.1=py37_0
  - attrs=20.3.0=pyhd3eb1b0_0
  - blas=1.0=mkl
  - blinker=1.4=py37_0
  - brotlipy=0.7.0=py37h27cfd23_1003
  - c-ares=1.17.1=h27cfd23_0
  - ca-certificates=2020.12.8=h06a4308_0
  - cachetools=4.2.0=pyhd3eb1b0_0
  - certifi=2020.12.5=py37h06a4308_0
  - cffi=1.14.0=py37h2e261b9_0
  - chardet=3.0.4=py37h06a4308_1003
  - click=7.1.2=py_0
  - cryptography=2.3.1=py37hc365091_0
  - cudatoolkit=10.1.243=h6bb024c_0
  - cudnn=7.6.5=cuda10.1_0
  - cupti=10.1.168=0
  - cycler=0.10.0=py37_0
  - dbus=1.13.18=hb2f20db_0
  - expat=2.2.10=he6710b0_2
  - fontconfig=2.13.0=h9420a91_0
  - freetype=2.10.4=h5ab3b9f_0
  - gast=0.3.3=py_0
  - glib=2.63.1=h5a9c865_0
  - google-auth=1.24.0=pyhd3eb1b0_0
  - google-auth-oauthlib=0.4.2=pyhd3eb1b0_2
  - google-pasta=0.2.0=py_0
  - grpcio=1.14.1=py37h9ba97e2_0
  - gst-plugins-base=1.14.0=hbbd80ab_1
  - gstreamer=1.14.0=hb31296c_0
  - h5py=2.10.0=py37hd6299e0_1
  - hdf5=1.10.6=hb1b8bf9_0
  - icu=58.2=he6710b0_3
  - idna=2.10=py_0
  - importlib-metadata=2.0.0=py_1
  - intel-openmp=2020.2=254
  - jpeg=9b=h024ee3a_2
  - keras=2.3.1=0
  - keras-applications=1.0.8=py_1
  - keras-base=2.3.1=py37_0
  - keras-preprocessing=1.1.0=py_1
  - kiwisolver=1.3.0=py37h2531618_0
  - lcms2=2.11=h396b838_0
  - ld_impl_linux-64=2.33.1=h53a641e_7
  - libedit=3.1.20191231=h14c3975_1
  - libffi=3.2.1=hf484d3e_1007
  - libgcc-ng=9.1.0=hdf63c60_0
  - libgfortran-ng=7.3.0=hdf63c60_0
  - libpng=1.6.37=hbc83047_0
  - libprotobuf=3.13.0.1=hd408876_0
  - libstdcxx-ng=9.1.0=hdf63c60_0
  - libtiff=4.1.0=h2733197_1
  - libuuid=1.0.3=h1bed415_2
  - libxcb=1.14=h7b6447c_0
  - libxml2=2.9.10=hb55368b_3
  - lz4-c=1.9.2=heb0550a_3
  - markdown=3.3.3=py37h06a4308_0
  - matplotlib=3.3.2=h06a4308_0
  - matplotlib-base=3.3.2=py37h817c723_0
  - mkl=2020.2=256
  - mkl_fft=1.0.12=py37ha843d7b_0
  - mkl_random=1.1.1=py37h0573a6f_0
  - multidict=4.7.6=py37h7b6447c_1
  - ncurses=6.2=he6710b0_1
  - numpy=1.16.4=py37h7e9f1db_0
  - numpy-base=1.16.4=py37hde5b4d6_0
  - oauthlib=3.1.0=py_0
  - olefile=0.46=py_0
  - openssl=1.0.2u=h7b6447c_0
  - opt_einsum=3.1.0=py_0
  - pcre=8.44=he6710b0_0
  - pillow=8.0.1=py37he98fc37_0
  - pip=20.3.3=py37h06a4308_0
  - protobuf=3.13.0.1=py37he6710b0_1
  - pyasn1=0.4.8=py_0
  - pyasn1-modules=0.2.8=py_0
  - pycparser=2.20=py_2
  - pyjwt=1.7.1=py37_0
  - pyopenssl=19.0.0=py37_0
  - pyparsing=2.4.7=py_0
  - pyqt=5.9.2=py37h05f1152_2
  - pysocks=1.7.1=py37_1
  - python=3.7.0=h6e4f718_3
  - python-dateutil=2.8.1=py_0
  - pyyaml=5.3.1=py37h7b6447c_1
  - qt=5.9.6=h8703b6f_2
  - readline=7.0=h7b6447c_5
  - requests=2.25.1=pyhd3eb1b0_0
  - requests-oauthlib=1.3.0=py_0
  - rsa=4.6=py_0
  - scipy=1.2.1=py37h7c811a0_0
  - setuptools=51.0.0=py37h06a4308_2
  - sip=4.19.8=py37hf484d3e_0
  - six=1.15.0=py37h06a4308_0
  - sqlite=3.33.0=h62c20be_0
  - tensorboard=1.14.0=py37hf484d3e_0
  - tensorboard-plugin-wit=1.6.0=py_0
  - tensorflow=1.14.0=gpu_py37h74c33d7_0
  - tensorflow-base=1.14.0=gpu_py37he45bfe2_0
  - tensorflow-estimator=1.14.0=py_0
  - tensorflow-gpu=1.14.0=h0d30ee6_0
  - termcolor=1.1.0=py37_1
  - tk=8.6.10=hbc83047_0
  - tornado=6.1=py37h27cfd23_0
  - urllib3=1.26.2=pyhd3eb1b0_0
  - werkzeug=1.0.1=py_0
  - wheel=0.36.2=pyhd3eb1b0_0
  - wrapt=1.12.1=py37h7b6447c_1
  - xz=5.2.5=h7b6447c_0
  - yaml=0.2.5=h7b6447c_0
  - yarl=1.6.3=py37h27cfd23_0
  - zipp=3.4.0=pyhd3eb1b0_0
  - zlib=1.2.11=h7b6447c_3
  - zstd=1.4.5=h9ceee32_0
